# Supplementary material for: The Development and Implementation of Airflow Visualization Studies (“Smoke” Studies) as a Training Tool in Aseptic Hospital Compounding Facilities
Source: Pharmacy (Basel). 2022 Aug 23;10(5):101. doi: 10.3390/pharmacy10050101 (PMC9498447; doi:10.3390/pharmacy10050101)
Supplement: Supplementary file 1 [file pharmacy-10-00101-s001.zip]

Archive with 4 entries (4 files):
- Document S1 Questionnaire.pdf
- Table S1 Commercially available smoke machines.pdf
- Video S1 supplementary video.mp4
- Video S2 supplementary video.mp4
